# Supplementary material for: Can Homecare Chronic Respiratory Disease Patients with Home Oxygen Treatment (HOT) in Southern Okinawa, Japan Be Evacuated Ahead of the Next Anticipated Tsunami?
Source: Int J Environ Res Public Health. 2022 May 6;19(9):5647. doi: 10.3390/ijerph19095647 (PMC9103670; doi:10.3390/ijerph19095647)
Supplement: Supplementary file 1 [file ijerph-19-05647-s001.zip]

Archive with 1 entries (1 files):
- ijerph-1694114-supplementary.pdf
